# Supplementary material for: Optical Activation of TrkB (E281A) in Excitatory and Inhibitory Neurons of the Mouse Visual Cortex
Source: Int J Mol Sci. 2022 Sep 6;23(18):10249. doi: 10.3390/ijms231810249 (PMC9499497; doi:10.3390/ijms231810249)
Supplement: Supplementary file 1 [file ijms-23-10249-s001.zip]

Archive with 1 entries (1 files):
- ijms-1869270-supplementary.pdf
